# Supplementary material for: Activin receptor-like kinase 1 is associated with immune cell infiltration and regulates CLEC14A transcription in cancer
Source: Angiogenesis. 2018 Aug 21;22(1):117–31. doi: 10.1007/s10456-018-9642-5 (PMC6510886; doi:10.1007/s10456-018-9642-5)
Supplement: Supplementary file 1 — Supplementary material 1 (XLSX 13 KB) [file 10456_2018_9642_MOESM1_ESM.xlsx]

## Sheet: ALK1_mutations
Supplementary Table 1. Alterations in the ACVRL1 genetic locus in 14 tumor types.
TCGA dataset	Genetic alteration
	Mutation							Deep homodeletion		Amplification
	Absolute count (n)	Frequency (%)	Type	Domain				Absolute count (n)	Frequency (%)	Absolute count (n)	Frequency (%)
				AR	GS	PK	Other
BLCA	3	2.4	Missense		0	2	1	-	-	4	3.1
BRCA	1	0.1	Missense		1	0	0	1	0.1	4	0.4
GBM	1	0.4	Missense		0	1	0	1	0.4	2	0.7
HNSC	3	0.6	Missense		0	2	0	-	-	-	-
			Truncating		0	1	0
KIRC	-	-	-		-	-	-	-	-	-	-
LGG	1	0.4	Missense		0	1	0	3	1.1	-	-
LIHC	1	0.3	Missense		1	0	0	-	-	3	0.8
LUAD	6	2.6	Missense		0	2	1	-	-	2	0.9
			Truncating		0	3	0
LUSC	3	1.7	Missense	1	0	0	2	-	-	-	-
OV	-	-	-		-	-	-	1	0.3	1	0.3
PAAD	1	0.7	Missense		0	1	0	1	0.7	-	-
PRAD	3	0.6	Missense		0	2	1	-	-	6	1.2
SKCM	13	3.8	Missense		0	9	2	-	-	2	0.7
			Truncating		0	2	0
UCEC	2	0.8	Missense		0	2	0	1	0.4	1	0.4
AR: activin receptor domain; GS: glycine-serine-rich motif; PK: protein kinase domain.
Activin receptor-like kinase 1 is associated with immune cell infiltration and regulates CLEC14A transcription in cancer
Angiogenesis
Matteo Bocci1, Jonas Sjölund1, Ewa Kurzejamska1, David Lindgren1, Nour-Al-Dain Marzouka2, Michael Bartoschek1, Mattias Höglund2 and Kristian Pietras1*
Affiliations
1Division of Translational Cancer Research, Department of Laboratory Medicine
2Unit of Urothelial Cancer Genomics, Department of Oncology and Pathology
Lund University, Scheelevägen 8, 22363, Lund, Sweden
*Correspondence should be addressed to:
Kristian Pietras
Dept. of Laboratory Medicine, Medicon Village, Building 404:A3, 223 81 Lund, Sweden
Email: kristian.pietras@med.lu.se
Phone: +46 46 222 64 49
