# Supplementary material for: Activin receptor-like kinase 1 is associated with immune cell infiltration and regulates CLEC14A transcription in cancer
Source: Angiogenesis. 2018 Aug 21;22(1):117–31. doi: 10.1007/s10456-018-9642-5 (PMC6510886; doi:10.1007/s10456-018-9642-5)
Supplement: Supplementary file 2 — Supplementary material 2 (XLSX 12 KB) [file 10456_2018_9642_MOESM2_ESM.xlsx]

## Sheet: Mutation_patients
Supplementary Table 2. Patient-specific mutations in the ACVRL1 sequence
Study	Sample	Protein Change	Domain	Mutation Type
BLCA	TCGA-C4-A0F0-01	V126M	other	Missense
BLCA	TCGA-DK-A1AF-01	G322D	PK	Missense
BLCA	TCGA-GV-A3QI-01	Y421C	PK	Missense
LGG	TCGA-HT-7860-01	R267C	PK	Missense
BRCA	TCGA-E9-A1NA-01	L178R	GS	Missense
GBM	TCGA-14-0813-01	L455R	PK	Missense
HNSC	TCGA-CR-7399-01	T387K	PK	Missense
HNSC	TCGA-CV-7245-01	P452H	PK	Missense
HNSC	TCGA-MT-A67F-01	S462*	PK	Truncating
LIHC	TCGA-DD-A116-01	L190F	GS	Missense
LUAD	TCGA-44-7670-01	P378H	PK	Missense
LUAD	TCGA-49-6761-01	S462*	PK	Truncating
LUAD	TCGA-55-6712-01	R411Q	PK	Missense
LUAD	TCGA-55-7726-01	S262*	PK	Truncating
LUAD	TCGA-78-7542-01	E470*	PK	Truncating
LUAD	TCGA-86-6851-01	G4D	other	Missense
LUSC	TCGA-22-5473-01	G9R	other	Missense
LUSC	TCGA-34-2600-01	S110L	other	Missense
LUSC	TCGA-66-2766-01	T35K	AR	Missense
PAAD	TCGA-IB-7651-01	G319S	PK	Missense
PRAD	TCGA-V1-A8X3-01	R7G	other	Missense
PRAD	TCGA-EJ-5525-01	R411Q	PK	Missense
PRAD	TCGA-V1-A9OA-01	P459L	PK	Missense
SKCM	TCGA-EE-A2GI-06	R329C	PK	Missense
SKCM	TCGA-EE-A3AF-06	G223S	PK	Missense
SKCM	TCGA-D3-A3MR-06	M438I	PK	Missense
SKCM	TCGA-EE-A2MS-06	I385F	PK	Missense
SKCM	TCGA-D3-A5GO-06	N367K	PK	Missense
SKCM	TCGA-EE-A29M-06	G350S	PK	Missense
SKCM	TCGA-EE-A3J8-06	V353G	PK	Missense
SKCM	TCGA-EE-A180-06	G21E	other	Missense
SKCM	TCGA-EB-A553-01	P108L	other	Missense
SKCM	TCGA-D3-A5GS-06	W406*	PK	Truncating
SKCM	TCGA-FW-A3R5-06	E236K	PK	Missense
SKCM	TCGA-EB-A431-01	V441M	PK	Missense
SKCM	TCGA-EE-A29V-06	C443*	PK	Truncating
UCEC	TCGA-BG-A0M0-01	T271M	PK	Missense
UCEC	TCGA-D1-A167-01	R410H	PK	Missense
The column “sample” indicates the ID relative to the patient included in a specific cohort.
AR: activin receptor domain; GS: glycine-serine-rich motif; PK: protein kinase domain.
Activin receptor-like kinase 1 is associated with immune cell infiltration and regulates CLEC14A transcription in cancer
Angiogenesis
Matteo Bocci1, Jonas Sjölund1, Ewa Kurzejamska1, David Lindgren1, Nour-Al-Dain Marzouka2, Michael Bartoschek1, Mattias Höglund2 and Kristian Pietras1*
Affiliations
1Division of Translational Cancer Research, Department of Laboratory Medicine
2Unit of Urothelial Cancer Genomics, Department of Oncology and Pathology
Lund University, Scheelevägen 8, 22363, Lund, Sweden
*Correspondence should be addressed to:
Kristian Pietras
Dept. of Laboratory Medicine, Medicon Village, Building 404:A3, 223 81 Lund, Sweden
Email: kristian.pietras@med.lu.se
Phone: +46 46 222 64 49
