# Supplementary material for: Activin receptor-like kinase 1 is associated with immune cell infiltration and regulates CLEC14A transcription in cancer
Source: Angiogenesis. 2018 Aug 21;22(1):117–31. doi: 10.1007/s10456-018-9642-5 (PMC6510886; doi:10.1007/s10456-018-9642-5)
Supplement: Supplementary file 3 — Supplementary material 3 (XLSX 21 KB) [file 10456_2018_9642_MOESM3_ESM.xlsx]

## Sheet: Hallmarks
Supplementary Table 3. GSEA of ACVRL1-associated genes in TCGA cohorts: BLCA, LIHC, LUAD, LISC, KIRC and GBM (not adjusted for multiple testing).
Hallmark	BLCA		LIHC		LUAD		LUSC		KIRC		GBM
	NES	FDR	NES	FDR	NES	FDR	NES	FDR	NES	FDR	NES	FDR
ADIPOGENESIS	1.14332	0.336178	1.35239	0.0500467	1.12763	0.304455	1.07259	0.478561	-0.373709	0.00188739	1.06947	0.370242
ALLOGRAFT_REJECTION	2.47342	< 7.45E-05	2.37018	< 0.00105	2.51569	< 1.43E-04	2.37163	< 5.4E-05	-0.2005	0.569634	1.2493	0.0539664
ANDROGEN_RESPONSE	0.962865	0.692491	-1.1098	0.240351	1.29654	0.115298	0.902725	0.831908	-0.263768	0.243609	1.23938	0.0570219
ANGIOGENESIS	1.97655	8.27423e-05	2.03146	< 0.00105	2.11669	< 1.43E-04	2.03587	< 5.4E-05	0.681745	< 1.52E-04	1.52406	0.001
APICAL_JUNCTION	1.71804	0.000683018	1.89062	< 0.00105	2.35315	< 1.43E-04	1.91346	5.81197e-05	0.528031	< 1.52E-04	1.3594	0.0151837
APICAL_SURFACE	0.994437	0.634728	1.61862	0.00275502	1.3097	0.1075	0.843815	0.896624	0.429468	0.0113369	0.937023	0.845966
APOPTOSIS	1.49812	0.012065	1.73208	0.0010583	1.6191	0.00547101	1.34056	0.0694727	0.335714	0.0118721	1.28767	0.0332616
BILE_ACID_METABOLISM	0.859859	0.837622	-1.58969	0.0168065	1.11243	0.321173	0.944637	0.755975	-0.367446	0.00600631	0.825593	1
CHOLESTEROL_HOMEOSTASIS	-1.55397	0.01556	-1.30377	0.0797671	0.696185	0.971749	-1.14964	0.185683	-0.273532	0.247525	1.07433	0.359421
COAGULATION	2.08719	< 7.45E-05	2.05042	< 0.00105	2.37056	< 1.43E-04	2.28061	< 5.4E-05	0.43506	0.000179259	1.24076	0.0587599
COMPLEMENT	2.03205	0.000124113	2.07654	< 0.00105	2.4184	< 1.43E-04	2.16738	< 5.4E-05	0.30436	0.0303114	1.15591	0.174004
DNA_REPAIR	-1.59047	0.0148548	-1.15732	0.181374	-2.52755	< 1.43E-04	-2.21062	< 5.4E-05	-0.336795	0.00965949	1.1	0.296818
E2F_TARGETS	-3.26353	< 7.45E-05	-2.92434	< 0.00105	-3.31399	< 1.43E-04	-3.45359	< 5.4E-05	-0.535242	< 1.52E-04	1.01123	0.592978
EPITHELIAL_MESENCHYMAL_TRANSITION	2.52587	< 7.45E-05	2.42936	< 0.00105	2.96299	< 1.43E-04	2.49414	< 5.4E-05	0.576776	< 1.52E-04	1.8041	< 5.00E-04
ESTROGEN_RESPONSE_EARLY	0.888944	0.83468	1.03176	0.494389	1.16077	0.264488	1.16329	0.286485	-0.217027	0.400731	0.980582	0.722142
ESTROGEN_RESPONSE_LATE	0.822781	0.845168	1.13858	0.305497	0.90242	0.723217	1.01112	0.627321	-0.276351	0.0630586	0.686426	1
FATTY_ACID_METABOLISM	0.608626	0.987895	0.645762	0.981008	-1.02742	0.412986	-1.56418	0.00585446	-0.436567	0.000152174	0.918005	0.888256
G2M_CHECKPOINT	-3.03819	< 7.45E-05	-2.65562	< 0.00105	-2.77849	< 1.43E-04	-3.0137	< 5.4E-05	-0.456771	< 1.52E-04	1.12055	0.248852
GLYCOLYSIS	-1.83423	0.00431499	0.778659	0.931848	-1.65224	0.00403278	-1.83566	0.000894254	-0.398156	0.000703279	1.03164	0.523354
HEDGEHOG_SIGNALING	1.7227	0.000679722	1.37434	0.0432939	2.04553	< 1.43E-04	1.2382	0.171774	0.567955	0.000201667	1.14164	0.199336
HEME_METABOLISM	1.01693	0.595074	0.935978	0.677616	1.48749	0.0218978	1.12278	0.367188	-0.270472	0.0829266	1.02347	0.549935
HYPOXIA	1.09558	0.424349	1.53247	0.00859842	1.56905	0.00826099	1.40102	0.037782	0.233269	0.341725	1.07443	0.369586
IL2_STAT5_SIGNALING	1.98624	9.30851e-05	1.92251	< 0.00105	2.23217	< 1.43E-04	1.99055	< 5.4E-05	0.33167	0.0121013	1.43523	0.0084
IL6_JAK_STAT3_SIGNALING	2.0208	0.000106383	1.68007	0.00149167	2.33759	< 1.43E-04	2.18888	< 5.4E-05	-0.256416	0.335282	1.2013	0.0915731
INFLAMMATORY_RESPONSE	2.19639	< 7.45E-05	2.07991	< 0.00105	2.66959	< 1.43E-04	2.37944	< 5.4E-05	0.228781	0.339544	1.143	0.20343
INTERFERON_ALPHA_RESPONSE	1.26579	0.138126	1.70037	0.00138052	1.46019	0.0261152	2.1391	< 5.4E-05	-0.386879	0.00427763	0.536415	1
INTERFERON_GAMMA_RESPONSE	1.90811	0.000121581	2.0926	< 0.00105	2.17047	< 1.43E-04	2.26759	< 5.4E-05	-0.287182	0.0417351	0.86733	0.985037
KRAS_SIGNALING_DN	1.13222	0.349599	1.10133	0.36255	1.19268	0.22167	0.985826	0.673301	0.211042	0.528278	0.41868	0.99978
KRAS_SIGNALING_UP	2.03647	0.000148936	2.02012	< 0.00105	2.20941	< 1.43E-04	2.11542	< 5.4E-05	0.386345	0.00115317	1.30897	0.0297033
MITOTIC_SPINDLE	-1.35245	0.0604408	-1.33956	0.0838971	1.058	0.419764	0.780224	0.940517	0.354373	0.00414461	1.22777	0.0651666
MTORC1_SIGNALING	-1.79893	0.00359583	-1.2697	0.08314	-1.90093	0.000422917	-2.59823	< 5.4E-05	-0.530854	< 1.52E-04	1.12075	0.257884
MYC_TARGETS_V1	-2.73887	< 7.45E-05	-1.83674	0.00280899	-3.43011	< 1.43E-04	-3.4908	< 5.4E-05	-0.443651	0.000202899	1.28535	0.0328356
MYC_TARGETS_V2	-2.64569	< 7.45E-05	-2.12038	< 0.00105	-2.65618	< 1.43E-04	-2.82734	< 5.4E-05	-0.545743	0.000173913	1.45677	0.00675
MYOGENESIS	1.91629	0.000132633	2.14344	< 0.00105	2.53554	< 1.43E-04	1.91158	5.39683e-05	0.482598	< 1.52E-04	1.29691	0.0331546
NOTCH_SIGNALING	1.28494	0.122383	1.45339	0.0195844	1.27531	0.131085	1.24891	0.165568	0.556867	0.000526333	1.36511	0.015202
OXIDATIVE_PHOSPHORYLATION	-1.13459	0.235968	1.69314	0.00128191	-2.95973	< 1.43E-04	-2.96645	< 5.4E-05	-0.599582	< 1.52E-04	1.09464	0.307505
P53_PATHWAY	-1.07151	0.324447	1.36321	0.0468995	0.929678	0.680006	0.829994	0.891715	0.238037	0.307516	1.08157	0.350658
PANCREAS_BETA_CELLS	1.22704	0.188165	0.737053	0.949964	1.13496	0.301648	0.88525	0.840764	0.163293	0.998778	1.10042	0.305812
PEROXISOME	-0.99602	0.506949	-1.40422	0.0558261	-1.13666	0.209296	-1.1259	0.209521	-0.416829	0.00207613	0.97564	0.725733
PI3K_AKT_MTOR_SIGNALING	0.878784	0.828412	1.11791	0.338988	0.968918	0.606751	0.771781	0.923084	-0.257557	0.25774	1.33102	0.0227602
PROTEIN_SECRETION	-0.955683	0.580613	-1.3228	0.0813543	-0.988715	0.483295	-1.07051	0.298643	-0.50111	0.000243478	1.37428	0.0144444
REACTIVE_OXIGEN_SPECIES_PATHWAY	1.31054	0.105271	1.02143	0.501069	0.784964	0.909336	-1.76802	0.000804829	-0.374817	0.0435579	1.29148	0.033279
SPERMATOGENESIS	-1.19586	0.163937	-0.992148	0.469843	-1.27424	0.0782426	-1.42116	0.0265822	-0.292777	0.0721583	0.604221	1
TGF_BETA_SIGNALING	1.30302	0.107453	1.38826	0.0389593	1.87235	0.000424849	1.75934	0.000280525	0.670206	< 1.52E-04	1.55984	0.0005
TNFA_SIGNALING_VIA_NFKB	1.93331	7.44681e-05	1.62838	0.00269797	2.13864	< 1.43E-04	2.14985	< 5.4E-05	0.293308	0.0436811	1.04504	0.47059
UNFOLDED_PROTEIN_RESPONSE	-1.47837	0.0280945	-1.2858	0.0814942	-2.03336	0.000142857	-1.87987	< 5.4E-05	-0.36689	0.00664382	1.40012	0.01025
UV_RESPONSE_DN	1.81669	0.000168318	1.66871	0.001731	2.21612	< 1.43E-04	1.79783	0.000148921	0.523208	< 1.52E-04	1.42601	0.00771428
UV_RESPONSE_UP	0.857655	0.816184	1.16608	0.262012	0.885726	0.738599	-1.05572	0.312972	-0.30462	0.0395158	1.10483	0.298192
WNT_BETA_CATENIN_SIGNALING	1.02803	0.585525	1.04676	0.476221	1.46845	0.0247343	0.715624	0.951011	0.655215	< 1.52E-04	1.42868	0.00833333
XENOBIOTIC_METABOLISM	1.2062	0.215417	-0.995353	0.494461	1.26848	0.13245	1.18896	0.246325	-0.345136	0.00404987	0.956052	0.789613
NES: Normalized enrichment score
FDR: False discovery rate q-value
Cells in bold: FDR ≤ 0.05
Activin receptor-like kinase 1 is associated with immune cell infiltration and regulates CLEC14A transcription in cancer
Angiogenesis
Matteo Bocci1, Jonas Sjölund1, Ewa Kurzejamska1, David Lindgren1, Nour-Al-Dain Marzouka2, Michael Bartoschek1, Mattias Höglund2 and Kristian Pietras1*
Affiliations
1Division of Translational Cancer Research, Department of Laboratory Medicine
2Unit of Urothelial Cancer Genomics, Department of Oncology and Pathology
Lund University, Scheelevägen 8, 22363, Lund, Sweden
*Correspondence should be addressed to:
Kristian Pietras
Dept. of Laboratory Medicine, Medicon Village, Building 404:A3, 223 81 Lund, Sweden
Email: kristian.pietras@med.lu.se
Phone: +46 46 222 64 49
