# Supplementary material for: Activin receptor-like kinase 1 is associated with immune cell infiltration and regulates CLEC14A transcription in cancer
Source: Angiogenesis. 2018 Aug 21;22(1):117–31. doi: 10.1007/s10456-018-9642-5 (PMC6510886; doi:10.1007/s10456-018-9642-5)
Supplement: Supplementary file 4 — Supplementary material 4 (XLSX 12 KB) [file 10456_2018_9642_MOESM4_ESM.xlsx]

## Sheet: Sheet1
Supplementary Table 4. Tumor-type specific ranking of the ACVRL1-associated 8-gene signature.
TCGA dataset	Genes with r≥0.50 (n)	CLEC14A		ROBO4		CXorf36		ENG		PECAM1		PCDH12		IL3RA		GPR4
		Rank	r =	Rank	r =	Rank	r =	Rank	r =	Rank	r =	Rank	r =	Rank	r =	Rank	r =
BLCA	494	9	0.85	27	0.79	8	0.85	2	0.89	7	0.85	34	0.78	10	0.84	57	0.73
BRCA	346	14	0.78	4	0.81	11	0.78	5	0.8	1	0.83	47	0.69	116	0.61	68	0.66
GBM	260	216	0.53	211	0.53	132	0.59	187	0.54	204	0.53	133	0.59	202	0.53	150	0.57
HNSC	448	6	0.83	82	0.66	3	0.83	1	0.86	2	0.83	18	0.77	42	0.71	24	0.74
KIRC	375	10	0.81	1	0.86	8	0.82	2	0.84	17	0.78	5	0.83	22	0.71	72	0.69
LGG	123	9	0.81	2	0.88	12	0.76	44	0.64	19	0.73	120	0.5	64	0.59	30	0.7
LIHC	110	6	0.68	34	0.59	11	0.65	20	0.62	2	0.7	3	0.69	21	0.62	67	0.54
LUAD	223	3	0.85	2	0.86	30	0.73	48	0.68	12	0.79	19	0.76	49	0.68	63	0.64
LUSC	435	13	0.82	4	0.85	19	0.79	15	0.8	24	0.76	31	0.74	38	0.72	93	0.65
OV	231	14	0.67	2	0.74	8	0.69	113	0.56	61	0.6	5	0.71	77	0.59	9	0.68
PAAD	874	1	0.86	7	0.82	10	0.8	14	0.79	6	0.83	28	0.76	36	0.74	35	0.74
PRAD	747	1	0.85	9	0.8	6	0.8	39	0.73	21	0.75	82	0.69	30	0.74	646	0.51
SKCM	382	14	0.72	168	0.56	7	0.74	20	0.7	9	0.73	43	0.65	99	0.59	113	0.58
UCEC	241	11	0.8	4	0.84	9	0.81	5	0.83	36	0.71	15	0.77	60	0.66	14	0.78
	Median		0.81		0.805		0.785		0.76		0.755		0.725		0.67		0.67
Activin receptor-like kinase 1 is associated with immune cell infiltration and regulates CLEC14A transcription in cancer
Angiogenesis
Matteo Bocci1, Jonas Sjölund1, Ewa Kurzejamska1, David Lindgren1, Nour-Al-Dain Marzouka2, Michael Bartoschek1, Mattias Höglund2 and Kristian Pietras1*
Affiliations
1Division of Translational Cancer Research, Department of Laboratory Medicine
2Unit of Urothelial Cancer Genomics, Department of Oncology and Pathology
Lund University, Scheelevägen 8, 22363, Lund, Sweden
*Correspondence should be addressed to:
Kristian Pietras
Dept. of Laboratory Medicine, Medicon Village, Building 404:A3, 223 81 Lund, Sweden
Email: kristian.pietras@med.lu.se
Phone: +46 46 222 64 49
